# Supplementary material for: SOD1 is a synthetic-lethal target in PPM1D-mutant leukemia cells
Source: eLife. 2024 Jun 18;12:RP91611. doi: 10.7554/eLife.91611 (PMC11186636; doi:10.7554/eLife.91611)
Supplement: Figure 1—figure supplement 1—source data 1. [file elife-91611-fig1-figsupp1-data1.zip]

Archive with 12 entries (11 files):
- Figure 1-figure supplement 1-source data 1/
- __MACOSX/._Figure 1-figure supplement 1-source data 1
- Figure 1-figure supplement 1-source data 1/.DS_Store
- __MACOSX/Figure 1-figure supplement 1-source data 1/._.DS_Store
- Figure 1-figure supplement 1-source data 1/Sup1A_ZhangL_PPM1D_Raw.tif
- __MACOSX/Figure 1-figure supplement 1-source data 1/._Sup1A_ZhangL_PPM1D_Raw.tif
- Figure 1-figure supplement 1-source data 1/Sup1A_ZhangL_GAPDH_An.tif
- __MACOSX/Figure 1-figure supplement 1-source data 1/._Sup1A_ZhangL_GAPDH_An.tif
- Figure 1-figure supplement 1-source data 1/Sup1A_ZhangL_GAPDH_Raw.tif
- __MACOSX/Figure 1-figure supplement 1-source data 1/._Sup1A_ZhangL_GAPDH_Raw.tif
- Figure 1-figure supplement 1-source data 1/Sup1A_ZhangL_PPM1D_An.tif
- __MACOSX/Figure 1-figure supplement 1-source data 1/._Sup1A_ZhangL_PPM1D_An.tif
