# Supplementary material for: SOD1 is a synthetic-lethal target in PPM1D-mutant leukemia cells
Source: eLife. 2024 Jun 18;12:RP91611. doi: 10.7554/eLife.91611 (PMC11186636; doi:10.7554/eLife.91611)
Supplement: Figure 2—figure supplement 2—source data 1. [file elife-91611-fig2-figsupp2-data1.zip]

Archive with 9 entries (8 files):
- Figure 2-figure supplement 2-source data 1/
- Figure 2-figure supplement 2-source data 1/Fig2Sup2C_ZhangL_SOD2_Raw.png
- __MACOSX/Figure 2-figure supplement 2-source data 1/._Fig2Sup2C_ZhangL_SOD2_Raw.png
- Figure 2-figure supplement 2-source data 1/Fig2Sup2C_ZhangL_Vinculin_An.png
- __MACOSX/Figure 2-figure supplement 2-source data 1/._Fig2Sup2C_ZhangL_Vinculin_An.png
- Figure 2-figure supplement 2-source data 1/Fig2Sup2C_ZhangL_Vinculin_Raw.tif
- __MACOSX/Figure 2-figure supplement 2-source data 1/._Fig2Sup2C_ZhangL_Vinculin_Raw.tif
- Figure 2-figure supplement 2-source data 1/Fig2Sup2C_ZhangL_SOD2_An.png
- __MACOSX/Figure 2-figure supplement 2-source data 1/._Fig2Sup2C_ZhangL_SOD2_An.png
