# Supplementary material for: SOD1 is a synthetic-lethal target in PPM1D-mutant leukemia cells
Source: eLife. 2024 Jun 18;12:RP91611. doi: 10.7554/eLife.91611 (PMC11186636; doi:10.7554/eLife.91611)
Supplement: Figure 3—source data 1. [file elife-91611-fig3-data1.zip]

Archive with 6 entries (5 files):
- Figure 3-source data 1/
- __MACOSX/._Figure 3-source data 1
- Figure 3-source data 1/Fig3B_ZhangL_An.jpg
- __MACOSX/Figure 3-source data 1/._Fig3B_ZhangL_An.jpg
- Figure 3-source data 1/Fig3B_ZhangL_Raw.jpg
- __MACOSX/Figure 3-source data 1/._Fig3B_ZhangL_Raw.jpg
