# Supplementary material for: SOD1 is a synthetic-lethal target in PPM1D-mutant leukemia cells
Source: eLife. 2024 Jun 18;12:RP91611. doi: 10.7554/eLife.91611 (PMC11186636; doi:10.7554/eLife.91611)
Supplement: Figure 4—source data 4. [file elife-91611-fig4-data4.zip]

Archive with 28 entries (25 files):
- Figure 4-source data 4/
- __MACOSX/._Figure 4-source data 4
- Figure 4-source data 4/.DS_Store
- __MACOSX/Figure 4-source data 4/._.DS_Store
- Figure 4-source data 4/SOD1-inhibition Western Blot (Right) - Annotated/
- __MACOSX/Figure 4-source data 4/._SOD1-inhibition Western Blot (Right) - Annotated
- Figure 4-source data 4/SOD1-KO Western Blot (Left) - Annotated/
- __MACOSX/Figure 4-source data 4/._SOD1-KO Western Blot (Left) - Annotated
- Figure 4-source data 4/SOD1-inhibition Western Blot (Right) - Annotated/.DS_Store
- __MACOSX/Figure 4-source data 4/SOD1-inhibition Western Blot (Right) - Annotated/._.DS_Store
- Figure 4-source data 4/SOD1-inhibition Western Blot (Right) - Annotated/Fig4D_ZhangL_Vinculin_An.png
- __MACOSX/Figure 4-source data 4/SOD1-inhibition Western Blot (Right) - Annotated/._Fig4D_ZhangL_Vinculin_An.png
- Figure 4-source data 4/SOD1-inhibition Western Blot (Right) - Annotated/Fig4D_ZhangL_SOD2_An.png
- __MACOSX/Figure 4-source data 4/SOD1-inhibition Western Blot (Right) - Annotated/._Fig4D_ZhangL_SOD2_An.png
- Figure 4-source data 4/SOD1-inhibition Western Blot (Right) - Annotated/Fig4D_ZhangL_Vinculin_Raw.tif
- __MACOSX/Figure 4-source data 4/SOD1-inhibition Western Blot (Right) - Annotated/._Fig4D_ZhangL_Vinculin_Raw.tif
- Figure 4-source data 4/SOD1-inhibition Western Blot (Right) - Annotated/Fig4D_ZhangL_SOD2_Raw.tif
- __MACOSX/Figure 4-source data 4/SOD1-inhibition Western Blot (Right) - Annotated/._Fig4D_ZhangL_SOD2_Raw.tif
- Figure 4-source data 4/SOD1-inhibition Western Blot (Right) - Annotated/Fig4D_ZhangL_OxStress_An.png
- __MACOSX/Figure 4-source data 4/SOD1-inhibition Western Blot (Right) - Annotated/._Fig4D_ZhangL_OxStress_An.png
- Figure 4-source data 4/SOD1-inhibition Western Blot (Right) - Annotated/Fig4D_ZhangL_OxStress_Raw.png
- __MACOSX/Figure 4-source data 4/SOD1-inhibition Western Blot (Right) - Annotated/._Fig4D_ZhangL_OxStress_Raw.png
- Figure 4-source data 4/SOD1-KO Western Blot (Left) - Annotated/Fig4D_ZhangL_SOD2_An.tif
- __MACOSX/Figure 4-source data 4/SOD1-KO Western Blot (Left) - Annotated/._Fig4D_ZhangL_SOD2_An.tif
- Figure 4-source data 4/SOD1-KO Western Blot (Left) - Annotated/Fig4D_ZhangL_Vinculin_An.tif
- __MACOSX/Figure 4-source data 4/SOD1-KO Western Blot (Left) - Annotated/._Fig4D_ZhangL_Vinculin_An.tif
- Figure 4-source data 4/SOD1-KO Western Blot (Left) - Annotated/Fig4D_ZhangL_OxStress_An.tif
- __MACOSX/Figure 4-source data 4/SOD1-KO Western Blot (Left) - Annotated/._Fig4D_ZhangL_OxStress_An.tif
