# Supplementary material for: SOD1 is a synthetic-lethal target in PPM1D-mutant leukemia cells
Source: eLife. 2024 Jun 18;12:RP91611. doi: 10.7554/eLife.91611 (PMC11186636; doi:10.7554/eLife.91611)
Supplement: Figure 5—source data 2. [file elife-91611-fig5-data2.zip]

Archive with 8 entries (7 files):
- Figure 5-source data 2/
- __MACOSX/._Figure 5-source data 2
- Figure 5-source data 2/.DS_Store
- __MACOSX/Figure 5-source data 2/._.DS_Store
- Figure 5-source data 2/Fig5C_ZhangL_An.tif
- __MACOSX/Figure 5-source data 2/._Fig5C_ZhangL_An.tif
- Figure 5-source data 2/Fig5C_ZhangL_Raw.png
- __MACOSX/Figure 5-source data 2/._Fig5C_ZhangL_Raw.png
