# Supplementary material for: SOD1 is a synthetic-lethal target in PPM1D-mutant leukemia cells
Source: eLife. 2024 Jun 18;12:RP91611. doi: 10.7554/eLife.91611 (PMC11186636; doi:10.7554/eLife.91611)
Supplement: Figure 5—figure supplement 1—source data 2. [file elife-91611-fig5-figsupp1-data2.zip]

Archive with 30 entries (28 files):
- Figure 5-figure supplement 1-source data 2/
- __MACOSX/._Figure 5-figure supplement 1-source data 2
- Figure 5-figure supplement 1-source data 2/Sup5B_ZhangL_Ppm1d_Overlay_Raw.tif
- __MACOSX/Figure 5-figure supplement 1-source data 2/._Sup5B_ZhangL_Ppm1d_Overlay_Raw.tif
- Figure 5-figure supplement 1-source data 2/Sup5B_ZhangL_Ppm1d_DAPI_Raw.tif
- __MACOSX/Figure 5-figure supplement 1-source data 2/._Sup5B_ZhangL_Ppm1d_DAPI_Raw.tif
- Figure 5-figure supplement 1-source data 2/Sup5B_ZhangL_WT_Rad51_Raw.tif
- __MACOSX/Figure 5-figure supplement 1-source data 2/._Sup5B_ZhangL_WT_Rad51_Raw.tif
- Figure 5-figure supplement 1-source data 2/.DS_Store
- __MACOSX/Figure 5-figure supplement 1-source data 2/._.DS_Store
- Figure 5-figure supplement 1-source data 2/Supp 5B Annotated Files/
- __MACOSX/Figure 5-figure supplement 1-source data 2/._Supp 5B Annotated Files
- Figure 5-figure supplement 1-source data 2/Sup5B_ZhangL_Ppm1d_Rad51_Raw.tif
- __MACOSX/Figure 5-figure supplement 1-source data 2/._Sup5B_ZhangL_Ppm1d_Rad51_Raw.tif
- Figure 5-figure supplement 1-source data 2/Sup5B_ZhangL_WT_DAPI_Raw.tif
- __MACOSX/Figure 5-figure supplement 1-source data 2/._Sup5B_ZhangL_WT_DAPI_Raw.tif
- Figure 5-figure supplement 1-source data 2/Sup5B_ZhangL_WT_Overlay_Raw.tif
- __MACOSX/Figure 5-figure supplement 1-source data 2/._Sup5B_ZhangL_WT_Overlay_Raw.tif
- Figure 5-figure supplement 1-source data 2/Supp 5B Annotated Files/Sup5B_ZhangL_WT_Rad51_An.tif
- __MACOSX/Figure 5-figure supplement 1-source data 2/Supp 5B Annotated Files/._Sup5B_ZhangL_WT_Rad51_An.tif
- Figure 5-figure supplement 1-source data 2/Supp 5B Annotated Files/Sup5B_ZhangL_WT_DAPI_An.tif
- __MACOSX/Figure 5-figure supplement 1-source data 2/Supp 5B Annotated Files/._Sup5B_ZhangL_WT_DAPI_An.tif
- Figure 5-figure supplement 1-source data 2/Supp 5B Annotated Files/Sup5B_ZhangL_Ppm1d_Overlay_An.tif
- __MACOSX/Figure 5-figure supplement 1-source data 2/Supp 5B Annotated Files/._Sup5B_ZhangL_Ppm1d_Overlay_An.tif
- Figure 5-figure supplement 1-source data 2/Supp 5B Annotated Files/Sup5B_ZhangL_Ppm1d_DAPI_An.tif
- __MACOSX/Figure 5-figure supplement 1-source data 2/Supp 5B Annotated Files/._Sup5B_ZhangL_Ppm1d_DAPI_An.tif
- Figure 5-figure supplement 1-source data 2/Supp 5B Annotated Files/Sup5B_ZhangL_WT_Overlay_An.tif
- __MACOSX/Figure 5-figure supplement 1-source data 2/Supp 5B Annotated Files/._Sup5B_ZhangL_WT_Overlay_An.tif
- Figure 5-figure supplement 1-source data 2/Supp 5B Annotated Files/Sup5B_ZhangL_Ppm1d_Rad51_An.tif
- __MACOSX/Figure 5-figure supplement 1-source data 2/Supp 5B Annotated Files/._Sup5B_ZhangL_Ppm1d_Rad51_An.tif
