# Supplementary material for: SOD1 is a synthetic-lethal target in PPM1D-mutant leukemia cells
Source: eLife. 2024 Jun 18;12:RP91611. doi: 10.7554/eLife.91611 (PMC11186636; doi:10.7554/eLife.91611)
Supplement: Figure 5—figure supplement 1—source data 3. [file elife-91611-fig5-figsupp1-data3.zip]

Archive with 30 entries (28 files):
- Figure 5-figure supplement 1-source data 3/
- __MACOSX/._Figure 5-figure supplement 1-source data 3
- Figure 5-figure supplement 1-source data 3/Sup5C_ZhangL_WT_Overlay_Raw.tif
- __MACOSX/Figure 5-figure supplement 1-source data 3/._Sup5C_ZhangL_WT_Overlay_Raw.tif
- Figure 5-figure supplement 1-source data 3/.DS_Store
- __MACOSX/Figure 5-figure supplement 1-source data 3/._.DS_Store
- Figure 5-figure supplement 1-source data 3/Supp 5C Annotated Files/
- __MACOSX/Figure 5-figure supplement 1-source data 3/._Supp 5C Annotated Files
- Figure 5-figure supplement 1-source data 3/Sup5C_ZhangL_Ppm1d_53BP1_Raw.tif
- __MACOSX/Figure 5-figure supplement 1-source data 3/._Sup5C_ZhangL_Ppm1d_53BP1_Raw.tif
- Figure 5-figure supplement 1-source data 3/Sup5C_ZhangL_WT_DAPI_Raw.tif
- __MACOSX/Figure 5-figure supplement 1-source data 3/._Sup5C_ZhangL_WT_DAPI_Raw.tif
- Figure 5-figure supplement 1-source data 3/Sup5C_ZhangL_Ppm1d_Overlay_Raw.tif
- __MACOSX/Figure 5-figure supplement 1-source data 3/._Sup5C_ZhangL_Ppm1d_Overlay_Raw.tif
- Figure 5-figure supplement 1-source data 3/Sup5C_ZhangL_Ppm1d_DAPI_Raw.tif
- __MACOSX/Figure 5-figure supplement 1-source data 3/._Sup5C_ZhangL_Ppm1d_DAPI_Raw.tif
- Figure 5-figure supplement 1-source data 3/Sup5C_ZhangL_WT_53BP1_Raw.tif
- __MACOSX/Figure 5-figure supplement 1-source data 3/._Sup5C_ZhangL_WT_53BP1_Raw.tif
- Figure 5-figure supplement 1-source data 3/Supp 5C Annotated Files/Sup5C_ZhangL_Ppm1d_53BP1 An.tif
- __MACOSX/Figure 5-figure supplement 1-source data 3/Supp 5C Annotated Files/._Sup5C_ZhangL_Ppm1d_53BP1 An.tif
- Figure 5-figure supplement 1-source data 3/Supp 5C Annotated Files/Sup5C_ZhangL_WT_Overlay_An.tif
- __MACOSX/Figure 5-figure supplement 1-source data 3/Supp 5C Annotated Files/._Sup5C_ZhangL_WT_Overlay_An.tif
- Figure 5-figure supplement 1-source data 3/Supp 5C Annotated Files/Sup5C_ZhangL_Ppm1d_Overlay_An.tif
- __MACOSX/Figure 5-figure supplement 1-source data 3/Supp 5C Annotated Files/._Sup5C_ZhangL_Ppm1d_Overlay_An.tif
- Figure 5-figure supplement 1-source data 3/Supp 5C Annotated Files/Sup5C_ZhangL_WT_53BP1_An.tif
- __MACOSX/Figure 5-figure supplement 1-source data 3/Supp 5C Annotated Files/._Sup5C_ZhangL_WT_53BP1_An.tif
- Figure 5-figure supplement 1-source data 3/Supp 5C Annotated Files/Sup5C_ZhangL_Ppm1d_DAPI_An.tif
- __MACOSX/Figure 5-figure supplement 1-source data 3/Supp 5C Annotated Files/._Sup5C_ZhangL_Ppm1d_DAPI_An.tif
- Figure 5-figure supplement 1-source data 3/Supp 5C Annotated Files/Sup5C_ZhangL_WT_DAPI_An.tif
- __MACOSX/Figure 5-figure supplement 1-source data 3/Supp 5C Annotated Files/._Sup5C_ZhangL_WT_DAPI_An.tif
